# Supplementary material for: Dysregulated Metabolic Pathways in Subjects with Obesity and Metabolic Syndrome
Source: Int J Mol Sci. 2022 Aug 29;23(17):9821. doi: 10.3390/ijms23179821 (PMC9456113; doi:10.3390/ijms23179821)
Supplement: Supplementary file 1 [file ijms-23-09821-s001.zip]

Archive with 1 entries (1 files):
- ijms-1818817-supplementary.pdf
